# Supplementary material for: Long-Term Dietary Supplementation with Betaine Improves Growth Performance, Meat Quality and Intramuscular Fat Deposition in Growing-Finishing Pigs
Source: Foods. 2023 Jan 20;12(3):494. doi: 10.3390/foods12030494 (PMC9914383; doi:10.3390/foods12030494)
Supplement: Supplementary file 1 [file foods-12-00494-s001.zip]

Archive with 1 entries (1 files):
- foods-2107361-supplementary corrected.pdf
